# Supplementary material for: Gender-Affirming Surgery in Low- and Middle-Income Countries: A Systematic Review
Source: J Clin Med. 2024 Jun 19;13(12):3580. doi: 10.3390/jcm13123580 (PMC11205133; doi:10.3390/jcm13123580)
Supplement: Supplementary file 1 [file jcm-13-03580-s001.zip]

Archive with 2 entries (2 files):
- jcm-3001286-Document S1.pdf
- jcm-3001286-Document S2.pdf
